# Supplementary material for: Findings from precision oncology in the clinic: rare, novel variants are a significant contributor to scaling molecular diagnostics
Source: BMC Med Genomics. 2022 Mar 26;15:70. doi: 10.1186/s12920-022-01214-y (PMC8962530; doi:10.1186/s12920-022-01214-y)
Supplement: Supplementary file 1 — Additional file 1. Table S1: Excel worksheet of panel attributes. [file 12920_2022_1214_MOESM1_ESM.xlsx]

## Sheet: panel_summary
	Panel	Panel group	analysis group	Assay	Genome coverage (kb)	Gene count
1	CancerGNA10212011_170_190_Viewermanifest	MP TSACP Production	somatic solid	amplicon	41.451	119
2	Germline_1164AAP12O1_manifest	MP FLD Germline Production	germline	amplicon	80.959	11
	Germline_v3_070213_manifest	MP FLD Germline Production	germline	amplicon	81.208	11
	Germline_v4-2_0603132_manifest	MP FLD Germline Production	germline	amplicon	42.582	4
	Germline_v4-2_0603132_with_off_targ_manifest	MP FLD Germline Production	germline	amplicon	42.748	4
	Germline_v4-5_100613_with_off_targ_manifest	MP FLD Germline Production	germline	amplicon	42.97	4
	Germline_v4-6_040913_with_off_target_manifest	MP FLD Germline Production	germline	amplicon	43.845	4
	Germline_v4-8_071013_with_off_target_manifest	MP FLD Germline Production	germline	amplicon	44.209	4
	Germline_v5_010813_with_off_target_manifest	MP FLD Germline Production	germline	amplicon	43.015	4
3	Lymphoid_Panel_v5.0	MP FLD Lymphoid Production	somatic mol_haem	amplicon	28.189	28
	Lymphoid_Panel_v5.1	MP FLD Lymphoid Production	somatic mol_haem	amplicon	27.947	28
	Lymphoid_Panel_v5.2	MP FLD Lymphoid Production	somatic mol_haem	amplicon	28.519	29
	Lymphoid_Panel_v5.3	MP FLD Lymphoid Production	somatic mol_haem	amplicon	28.417	29
	Lymphoid_Panel_v6.2	MP FLD Lymphoid Production	somatic mol_haem	amplicon	42.405	36
	Lymphoid_Panel_v6.4	MP FLD Lymphoid Production	somatic mol_haem	amplicon	37.218	33
	Lymphoid_Panel_v6.5	MP FLD Lymphoid Production	somatic mol_haem	amplicon	36.375	33
	Lymphoid_v3.1	MP FLD Lymphoid Production	somatic mol_haem	amplicon	26.021	20
4	MRD_v3_LYMPHOID	MP FLD Myeloid Production	somatic mol_haem	amplicon	28.357	30
	Myeloid_v3.2	MP FLD Myeloid Production	somatic mol_haem	amplicon	53.099	29
	Myeloid_v4.1	MP FLD Myeloid Production	somatic mol_haem	amplicon	51.203	29
	Myeloid_V5.3_1	MP FLD Myeloid Production	somatic mol_haem	amplicon	47.371	27
	Myeloid_v5.4	MP FLD Myeloid Production	somatic mol_haem	amplicon	46.521	27
	Myeloid_v5.4_1	MP FLD Myeloid Production	somatic mol_haem	amplicon	66.861	28
5	CCP_NSC_v0.1	MP CCP Somatic Assay	somatic solid	hyb	2825.97	701
	CCP_SSL_v0.1	MP CCP Somatic Assay	somatic solid	hyb	2994.09	568
	Pathology_hyb_CCP_2	MP CCP Somatic Assay	somatic solid	hyb	2024.6	405
	Pathology_hyb_CCP_2_dev	MP CCP Somatic Assay	somatic solid	hyb	2151.7	481
6	Pathology_hyb_DRCP_1	MP DNA Repair Capture Assay	somatic solid	hyb	421.857	90
7	Pathology_hyb_FRCP_1.2	MP Germline Capture Assay	germline	hyb	460.051	217
8	Pathology_hyb_PHCP_1.1	MP Pan Haem Capture Assay	somatic mol_haem	hyb	2086.74	312
	Pathology_hyb_PHCP_2	MP Pan Haem Capture Assay	somatic mol_haem	hyb	2052.42	362
9	Somatic_Manifest_v3.4_17_07_2014	MP FLD Somatic Production	somatic solid	amplicon	29.161	16
	Somatic_Panel_Manifest_v3.2_11_12_2013	MP FLD Somatic Production	somatic solid	amplicon	21.886	13
	Somatic_Panel_Manifest_v3.3_23_1_2014	MP FLD Somatic Production	somatic solid	amplicon	27.789	16
	Somatic_Panel_Manifest_v3.4_17_7_2014	MP FLD Somatic Production	somatic solid	amplicon	29.161	16
	Somatic_Panel_Manifest_v3.5.1_5_12_2014	MP FLD Somatic Production	somatic solid	amplicon	29.673	17
	Somatic_Panel_Manifest_v3.5.2_22_1_2015	MP FLD Somatic Production	somatic solid	amplicon	29.493	17
	Somatic_Panel_Manifest_v3.5_31_7_2014	MP FLD Somatic Production	somatic solid	amplicon	28.498	16
	Somatic_Panel_Manifest_v4_23_10_2015	MP FLD Somatic Production	somatic solid	amplicon	29.147	20
10	TruSeq_CAT_Manifest_CoreAdd_A	MP ADS Somatic Production	somatic solid	amplicon	158.235	43
	TruSeq_CAT_Manifest_CoreAdd_B	MP ADS Somatic Production	somatic solid	amplicon	158.235	43
